# Supplementary material for: Testing the Role of Meander Cutoff in Promoting Gene Flow across a Riverine Barrier in Ground Skinks (Scincella lateralis)
Source: PLoS One. 2013 May 2;8(5):e62812. doi: 10.1371/journal.pone.0062812 (PMC3642178; doi:10.1371/journal.pone.0062812)
Supplement: Dataset S1 — Microsatellite genotypes and GenBank accession numbers. (TXT) [file pone.0062812.s005.txt]

#This file contains microsatellite genotypes (13 loci from 260 individuals) for Scincella lateralis samples collected near the 
#Lower Mississippi River. 

#These data were collected in 2009-2010 by Nathan Jackson in the Chris Austin Laboratory at the Museum of Natural Science at 
#Louisiana State University.

#The format of these data are as follows:
#1. The header row describes the locus number, followed by a period, followed by an allele number for a given locus (allele 
#	"1" or allele "2"). Locus numbers correspond to the last three digits of the Genbank accession number for a given locus, 
#	which always begins with "HM627". So, for example, the Genbank accession number for the first microsatellite locus in 
#	the table is HM627393. See Jackson & Austin (2011), Conservation Genetic Resources, 3:95�97 for details about the loci 
#	used.
#2. The first column gives a unique individual number, followed by a period, followed by a two digit locality number (which 
#	matches those in Tables 1 and S1), followed by a unique locality description (matching locality descriptions in Table S1).
#3. The second column gives the Genbank accession number for the Cyt b haplotype from a given individual.
#4. Raw lengths (in base pairs) of microsatellite-containing amplicons (i.e., genotypes) are given in columns 3 through 28 
#	[13 (loci) x 2 (alleles) + 2 (header columns)]. A "?" means missing data. 

#Begin Table
Sample Name	Cytb Acc#	393.1	393.2	394.1	394.2	395.1	395.2	396.1	396.2	397.1	397.2	398.1	398.2	399.1	399.2	400.1	400.2	401.1	401.2	402.1	402.2	403.1	403.2	404.1	404.2	405.1	405.2
102.01h190	GQ450343	260	272	242	242	267	287	164	200	227	227	218	234	182	198	238	259	228	228	181	181	164	204	220	226	249	253
167.01h190	GQ450388	238	272	242	242	259	283	188	216	227	231	207	238	179	216	226	246	220	220	177	177	176	208	235	253	253	253
168.01h190	GQ450389	232	260	238	238	215	263	188	192	227	231	199	207	182	182	246	275	224	224	181	181	168	184	226	226	257	257
169.01h190	GQ450390	238	251	234	234	259	299	164	208	227	231	199	207	176	179	218	226	232	232	181	181	176	184	229	253	249	261
170.01h190	GQ450391	251	260	226	226	275	275	164	208	231	231	207	211	182	182	230	291	228	228	181	181	168	184	229	235	257	265
681.01h190	KC762525	240	269	222	222	259	291	188	192	227	231	187	211	182	207	230	255	228	228	181	181	172	180	235	235	253	253
682.01h190	KC762526	248	257	222	234	247	275	184	208	231	231	199	203	179	216	210	263	220	236	173	173	180	184	232	235	249	261
683.01h190	KC762527	245	269	222	238	279	291	208	212	227	227	179	203	176	179	214	226	248	248	177	189	172	172	223	226	253	253
684.01h190	KC762528	226	257	238	238	275	295	204	208	227	231	211	226	188	194	214	259	220	248	177	177	180	188	226	226	257	257
685.01h190	KC762529	260	281	234	238	279	283	200	220	227	231	195	238	179	185	238	279	228	240	165	193	164	168	226	229	249	253
686.01h190	KC762530	248	263	234	238	251	275	200	204	227	231	211	250	198	198	242	246	212	212	173	177	168	168	226	238	253	253
687.01h190	KC762531	226	238	234	238	251	299	208	208	223	227	175	214	185	188	246	291	212	220	181	189	176	188	253	253	253	253
688.01h190	KC762532	266	266	238	238	247	267	188	216	227	227	211	230	185	194	242	242	212	212	185	185	168	172	220	223	249	253
411.01port	GQ450625	242	260	238	246	263	267	164	212	227	231	214	218	179	198	226	295	240	252	173	181	164	204	226	235	?	?
501.01port	KC762353	245	281	238	246	219	283	164	184	231	231	195	207	179	182	242	263	224	224	177	177	180	200	235	235	253	253
502.01port	KC762354	226	229	238	238	279	291	200	200	231	231	207	222	179	179	255	255	248	252	201	201	164	168	226	235	261	261
503.01port	KC762355	251	284	234	234	271	295	200	208	227	231	199	238	176	188	226	259	224	244	173	173	172	180	226	226	253	253
504.01port	KC762356	254	266	222	238	235	263	200	212	227	231	203	203	176	179	255	259	224	228	177	181	172	180	220	223	249	265
505.01port	KC762357	232	272	238	246	259	259	164	212	227	231	171	230	179	198	242	267	248	248	181	181	164	168	223	235	249	249
506.01port	KC762358	240	266	234	234	223	243	196	196	231	231	187	195	179	179	250	263	220	236	181	181	196	196	229	235	249	253
715.01port	KC762559	242	251	242	242	259	283	164	192	223	227	191	234	182	210	263	267	236	272	177	177	172	176	229	229	253	253
716.01port	KC762560	235	260	238	238	239	239	180	200	231	231	207	238	182	182	242	259	228	228	177	177	164	164	226	235	253	253
717.01port	KC762561	263	263	226	226	271	271	164	164	223	227	191	211	179	204	263	267	224	228	177	177	164	180	223	235	261	261
718.01port	KC762562	226	248	242	242	223	259	164	196	227	239	191	195	185	204	222	271	216	220	181	181	172	180	229	232	249	249
719.01port	KC762563	251	272	242	242	279	295	172	204	227	231	187	218	179	179	234	267	220	248	177	177	168	188	223	223	261	261
674.02buch	KC762518	240	290	238	238	267	295	200	200	227	231	163	187	176	182	259	263	212	220	165	165	168	192	235	235	249	265
675.02buch	KC762519	235	238	238	238	239	287	196	200	227	227	199	203	176	182	242	259	224	224	193	193	184	208	223	235	253	261
676.02buch	KC762520	235	242	238	238	263	267	164	164	227	231	191	199	176	204	259	263	208	220	177	177	172	188	235	241	253	253
677.02buch	KC762521	254	254	222	222	231	279	164	180	227	231	207	218	182	191	242	259	212	224	173	173	176	188	229	229	249	249
678.02buch	KC762522	229	263	238	238	227	247	192	212	227	231	203	230	176	188	242	246	212	224	169	193	164	192	229	241	253	253
679.02buch	KC762523	251	263	234	238	251	275	192	212	231	231	155	207	194	194	230	263	228	232	165	169	172	192	235	235	257	257
680.02buch	KC762524	232	248	238	238	211	247	212	212	231	231	214	250	176	176	234	246	240	240	165	177	168	176	223	226	253	253
415.02chen	KC762326	248	278	238	238	227	259	196	204	227	239	207	211	176	204	259	271	212	212	173	173	180	188	223	226	253	253
416.02chen	KC762327	232	238	238	242	223	251	164	204	227	231	203	222	179	179	226	263	212	224	169	173	168	196	220	223	253	261
417.02chen	KC762328	238	269	242	242	251	271	204	216	223	239	207	211	176	176	242	255	220	248	165	173	156	196	220	226	?	?
418.02chen	KC762329	235	235	234	234	235	259	184	196	227	227	191	222	179	191	218	242	220	232	165	173	172	172	223	235	249	261
474.02chen	KC762339	263	269	222	234	279	311	204	228	227	227	155	179	188	194	242	242	208	212	169	173	168	176	223	229	249	249
488.02chen	KC762340	242	266	238	242	299	303	172	228	227	227	187	207	179	182	242	263	248	248	177	177	188	192	232	235	249	249
489.02chen	KC762341	232	254	238	238	259	303	208	208	223	227	183	187	182	182	238	238	228	228	173	173	172	176	229	235	261	261
490.02chen	KC762342	235	284	234	234	279	287	196	228	223	227	187	211	176	182	250	267	220	240	169	185	172	196	220	223	253	257
491.02chen	KC762343	240	287	242	242	271	299	164	200	227	231	183	207	176	176	238	271	240	240	181	181	160	184	226	232	257	257
492.02chen	KC762344	232	269	242	242	231	275	164	192	227	227	211	214	182	182	259	259	248	248	181	181	172	180	223	226	249	249
493.02chen	KC762345	245	251	226	226	271	315	200	208	231	231	207	218	182	198	238	242	224	232	185	185	168	176	235	235	249	249
494.02chen	KC762346	229	245	242	242	255	295	168	212	227	227	163	179	185	188	226	250	220	220	173	173	172	184	226	229	253	253
495.02chen	KC762347	263	269	238	242	219	231	164	224	227	231	195	207	185	185	255	291	220	224	165	181	180	184	223	235	253	253
496.02chen	KC762348	251	260	238	242	271	291	200	200	231	239	179	218	176	182	218	271	220	220	173	181	168	176	220	229	253	253
497.02chen	KC762349	232	235	238	238	219	275	200	212	221	231	183	207	182	207	230	242	212	212	169	181	176	196	229	235	249	261
498.02chen	KC762350	235	269	238	238	267	303	204	208	227	235	203	222	191	201	246	271	220	244	181	181	156	196	220	229	249	249
499.02chen	KC762351	251	278	242	242	247	255	164	216	227	239	195	207	179	179	242	263	224	224	177	177	160	200	226	226	249	249
500.02chen	KC762352	235	266	234	242	267	275	184	188	231	231	207	230	201	204	238	255	220	228	169	173	156	168	226	226	249	249
115.03hoop	GQ450352	238	260	222	222	263	271	200	200	221	231	183	187	176	201	210	259	220	220	181	181	164	164	223	232	?	?
673.03hoop	KC762517	260	263	242	242	215	235	200	204	227	227	214	218	185	191	242	275	224	232	201	201	180	188	229	238	249	249
699.03hoop	KC762543	235	251	230	230	303	367	164	208	227	231	195	222	173	180	242	255	220	220	177	177	164	208	223	226	249	249
700.03hoop	KC762544	229	251	242	242	259	283	188	208	223	231	187	211	176	191	267	267	228	256	181	181	164	172	235	238	257	257
701.03hoop	KC762545	260	260	234	238	263	271	188	212	231	231	187	199	176	179	238	250	232	236	161	173	168	172	226	229	249	253
702.03hoop	KC762546	254	269	234	234	243	287	188	216	231	239	199	214	170	176	226	275	212	224	165	181	156	172	220	235	261	261
703.03hoop	KC762547	238	275	238	238	219	251	180	200	227	243	159	211	176	179	226	250	244	244	177	177	164	164	235	235	249	249
704.03hoop	KC762548	245	245	238	238	251	287	192	208	227	227	195	242	170	179	234	250	272	272	189	189	172	200	220	235	257	261
705.03hoop	KC762549	235	281	238	238	267	355	196	204	243	243	214	214	176	176	250	255	244	248	165	169	164	168	229	232	?	?
706.03hoop	KC762550	248	248	242	242	271	271	212	220	223	227	175	183	182	182	250	250	228	232	173	173	164	176	223	223	253	261
707.03hoop	KC762551	240	240	226	226	247	263	204	220	227	231	175	187	176	179	226	246	248	248	177	177	164	168	238	238	257	257
708.03hoop	KC762552	232	232	234	234	255	271	172	216	231	231	187	191	176	179	246	250	244	244	177	177	156	172	229	229	249	249
709.03hoop	KC762553	229	229	222	238	287	287	192	220	221	227	187	191	201	201	226	283	216	236	169	181	156	156	226	232	253	253
710.03hoop	KC762554	245	269	234	234	207	267	196	200	231	231	163	203	176	204	238	263	224	248	181	181	168	180	226	226	249	249
711.03hoop	KC762555	278	293	242	242	251	279	216	216	227	227	175	203	170	176	234	267	240	240	185	185	172	184	220	226	257	257
712.03hoop	KC762556	248	269	242	242	259	263	220	220	227	231	187	211	176	176	246	255	220	252	177	177	168	172	223	235	249	253
713.03hoop	KC762557	278	278	238	238	255	279	188	188	227	231	167	222	188	204	226	263	228	252	165	165	188	216	223	229	257	257
714.03hoop	KC762558	266	266	238	238	255	279	216	216	227	231	187	207	176	176	226	230	232	232	185	185	164	188	226	235	253	257
111.03wadl	GQ450351	245	290	242	242	243	251	180	188	227	231	211	254	179	179	222	250	260	260	165	165	168	176	223	229	249	257
419.03wadl	GQ450629	226	229	242	242	223	283	192	196	227	227	175	199	179	188	238	246	228	228	177	177	164	176	229	229	249	249
420.03wadl	GQ450630	269	281	234	234	227	279	208	216	227	227	214	226	194	198	222	246	224	232	185	185	160	176	232	241	249	253
421.03wadl	GQ450631	248	260	234	242	255	291	204	204	221	231	222	238	173	207	230	234	224	232	165	169	160	176	220	229	249	261
422.03wadl	GQ450632	242	242	242	254	255	255	176	192	227	231	203	246	179	188	226	259	232	264	177	181	180	188	223	226	257	261
698.03wadl	KC762542	242	245	222	242	271	307	204	224	227	227	191	195	179	182	246	255	232	264	165	165	172	184	223	226	253	257
720.03wadl	KC762564	232	240	222	234	267	275	200	228	227	227	187	211	185	198	234	250	220	236	173	181	164	176	241	241	253	261
631.04buck	KC762483	245	245	238	242	239	239	184	208	227	231	214	250	179	188	218	267	220	224	169	177	172	176	229	235	249	249
632.04buck	KC762484	242	290	222	222	255	275	184	188	227	231	203	218	180	207	226	226	232	244	189	189	176	176	223	244	253	253
633.04buck	KC762485	235	260	238	238	231	271	208	208	231	231	195	199	179	191	222	242	220	220	181	181	172	176	229	235	253	253
634.04buck	KC762486	272	272	222	222	259	271	184	204	227	231	207	214	179	180	226	234	232	244	189	189	176	176	220	226	253	253
635.04buck	KC762487	263	275	238	238	247	247	164	192	223	239	195	203	179	179	250	267	220	236	173	173	176	204	226	226	261	261
636.04buck	KC762488	296	296	234	238	235	287	192	220	221	227	183	222	188	210	238	271	240	248	177	177	168	172	220	235	249	249
637.04buck	KC762489	235	235	234	234	251	263	188	208	227	227	191	199	180	207	246	259	232	232	177	189	176	188	229	238	261	261
638.04buck	KC762490	272	278	238	238	271	311	192	204	227	231	187	214	179	180	238	263	228	232	181	189	180	204	226	235	249	253
639.04buck	KC762491	229	278	238	238	239	303	188	220	227	231	211	218	204	207	242	255	?	?	169	173	172	200	229	229	253	253
640.04buck	KC762492	232	232	238	238	251	291	176	212	231	239	195	222	188	188	206	234	224	224	177	177	164	184	226	229	253	253
641.04buck	KC762493	245	248	242	242	263	271	200	208	231	231	199	226	176	180	234	263	248	248	173	189	192	200	226	235	249	249
642.04buck	KC762494	235	235	234	234	279	287	212	220	231	231	183	207	182	210	234	250	212	212	185	185	180	192	226	235	253	253
643.04buck	KC762495	240	240	234	234	235	287	184	216	227	231	199	207	179	179	218	234	232	236	177	177	180	196	226	235	265	265
644.04buck	KC762496	245	272	234	242	295	311	180	216	231	231	214	250	179	207	218	250	224	232	177	177	176	184	232	235	253	253
645.04buck	KC762497	229	229	222	222	287	323	192	200	227	227	211	214	182	182	218	263	216	228	197	197	172	184	229	229	261	261
646.04buck	KC762498	260	275	238	238	239	303	192	192	227	231	195	222	188	201	222	234	220	248	177	177	180	184	235	235	249	249
647.04buck	KC762499	248	278	242	242	267	295	164	208	221	231	207	246	185	216	246	250	228	232	165	165	172	192	226	229	249	261
648.04buck	KC762500	278	278	222	222	251	271	180	188	227	231	187	207	191	223	226	250	224	224	169	169	176	184	223	229	253	253
649.04buck	KC762501	254	260	234	234	243	311	188	192	227	227	183	222	185	188	242	250	212	248	181	181	168	180	229	229	253	253
650.04buck	KC762502	275	275	238	238	247	247	164	188	227	227	203	211	185	207	222	226	220	220	173	177	164	172	226	229	249	261
651.04buck	KC762503	235	254	222	238	219	255	184	188	227	231	199	214	179	204	234	238	212	228	169	177	168	204	232	235	253	253
652.04buck	KC762504	238	278	222	222	275	283	176	200	231	231	191	211	180	182	242	267	212	220	185	185	188	192	223	226	?	?
653.04buck	KC762505	254	254	238	242	271	299	208	208	227	231	207	214	182	216	238	279	228	228	165	173	176	188	235	235	249	253
654.04buck	KC762506	275	278	238	238	291	295	192	216	227	231	175	214	191	235	230	242	248	248	185	185	200	200	229	235	253	253
655.04buck	KC762507	232	260	222	222	287	315	180	208	227	231	218	222	182	194	250	267	220	240	181	181	160	192	229	235	261	261
656.04buck	KC762508	242	245	242	242	243	271	208	220	231	231	187	226	182	182	218	230	232	244	173	173	176	176	226	229	253	253
657.04buck	KC762509	226	254	234	238	231	247	176	208	221	227	222	226	179	188	222	234	236	236	165	169	176	204	235	235	253	253
658.04buck	KC762510	248	257	222	238	287	287	164	164	221	227	211	230	185	210	255	255	216	236	169	177	176	200	235	235	253	253
549.05john	KC762401	232	251	222	242	207	303	180	212	231	231	179	199	179	185	242	255	224	224	177	181	176	184	229	235	253	253
550.05john	KC762402	254	254	234	234	211	239	164	208	231	231	175	203	191	194	234	238	224	228	165	165	172	176	226	235	249	253
551.05john	KC762403	232	235	222	222	327	335	164	180	223	227	183	195	179	198	218	246	228	244	177	177	164	168	226	241	249	249
552.05john	KC762404	235	235	234	238	211	255	196	220	231	239	207	222	179	185	230	230	216	228	173	185	164	172	226	226	253	253
553.05john	KC762405	235	235	222	238	219	239	196	200	227	227	183	211	179	179	230	279	224	228	181	185	180	192	229	232	249	253
554.05john	KC762406	229	263	246	246	255	315	196	204	231	239	203	214	191	191	226	246	224	224	177	177	176	180	226	232	253	253
555.05john	KC762407	235	260	222	222	259	263	164	188	227	231	175	187	194	194	214	255	228	272	197	197	168	184	232	235	253	253
556.05john	KC762408	235	269	242	242	211	231	168	212	221	231	195	218	188	191	250	263	224	224	177	189	156	192	229	235	249	253
557.05john	KC762409	235	235	234	234	311	327	164	164	221	231	175	218	179	179	230	250	212	228	177	177	168	172	220	226	249	253
558.05john	KC762410	232	245	234	234	327	335	196	212	227	231	195	211	191	223	250	283	220	228	165	165	172	176	226	226	249	249
559.05john	KC762411	269	293	222	222	235	287	184	216	231	231	207	211	179	213	218	250	244	248	165	165	168	196	232	232	?	?
560.05john	KC762412	242	269	234	242	279	287	204	212	231	239	175	211	179	179	218	222	232	248	165	181	164	184	235	235	253	253
561.05john	KC762413	254	278	234	234	231	291	196	204	227	231	167	211	179	185	218	279	236	244	185	185	164	168	226	232	249	253
562.05john	KC762414	248	275	234	242	251	291	196	208	231	231	203	218	179	180	226	234	228	256	165	169	180	196	226	232	253	253
563.05john	KC762415	235	235	234	234	279	279	188	204	227	231	195	218	185	204	250	250	228	228	181	181	176	188	223	235	253	253
564.05john	KC762416	278	278	242	242	207	243	208	216	223	231	175	207	188	188	255	275	248	248	181	181	164	164	226	232	253	253
565.05john	KC762417	248	260	234	242	255	259	164	208	231	231	187	191	176	182	214	222	224	232	177	189	180	184	226	238	253	253
566.05john	KC762418	232	248	234	242	291	319	164	204	227	231	167	203	179	179	226	242	228	232	181	181	168	196	226	241	249	253
567.05john	KC762419	238	248	222	222	251	263	184	208	227	231	203	242	207	207	250	255	212	212	181	181	196	208	226	238	253	253
568.05john	KC762420	232	232	226	226	211	271	204	208	231	239	199	214	188	188	214	246	220	232	177	177	164	192	223	232	253	261
569.05john	KC762421	235	235	222	238	211	335	164	196	221	231	183	195	179	179	246	246	248	248	177	181	164	204	226	226	249	253
570.05john	KC762422	235	245	222	234	279	331	164	196	231	231	195	207	179	179	250	255	228	228	165	181	164	172	226	232	249	249
571.05john	KC762423	235	245	238	238	263	279	196	200	231	239	191	211	188	191	238	246	224	232	181	181	164	196	241	241	?	?
572.05john	KC762424	242	245	226	226	263	335	196	212	231	231	203	211	179	191	210	283	224	244	177	177	168	192	220	226	249	253
573.05john	KC762425	232	238	234	238	251	287	164	196	221	231	191	211	179	188	234	255	236	236	181	181	164	172	232	280	253	253
574.05john	KC762426	232	235	238	242	215	263	164	212	223	231	195	230	194	194	230	275	224	248	181	185	164	172	235	241	253	253
575.05john	KC762427	284	284	222	222	211	275	192	204	227	231	167	199	176	179	238	271	224	236	185	185	164	164	226	235	249	249
576.05john	KC762428	245	263	226	226	215	279	188	200	221	231	195	218	185	210	250	250	224	228	177	177	164	176	223	229	253	253
610.06natz	KC762462	?	?	226	226	255	267	192	224	227	235	187	218	179	196	238	242	232	232	181	181	184	184	229	229	253	253
611.06natz	KC762463	226	254	234	234	267	271	164	188	227	227	230	230	176	188	214	222	216	224	165	165	168	168	226	238	249	253
612.06natz	KC762464	242	278	234	242	211	239	184	192	227	231	203	203	173	176	230	246	240	244	161	185	168	180	229	229	?	?
613.06natz	KC762465	232	248	246	246	259	315	196	204	227	227	211	234	179	179	271	275	224	248	165	165	168	184	220	229	249	253
614.06natz	KC762466	235	266	234	234	243	247	164	180	231	235	183	211	179	179	246	259	220	228	177	177	176	184	229	229	249	249
615.06natz	KC762467	242	242	226	238	239	271	192	212	227	231	203	254	185	201	250	263	232	244	177	181	164	180	226	229	253	253
616.06natz	KC762468	235	235	234	234	263	267	168	212	227	231	195	222	176	191	242	255	212	220	173	173	196	200	223	229	253	253
617.06natz	KC762469	238	245	234	242	255	267	200	208	227	231	211	218	176	185	222	234	244	260	169	181	168	172	232	238	249	249
618.06natz	KC762470	226	226	234	238	271	275	164	184	227	231	155	230	182	188	222	263	224	232	165	169	164	168	220	238	249	249
619.06natz	KC762471	248	269	238	238	227	263	208	208	227	227	187	191	176	179	222	230	224	252	181	181	164	176	223	226	249	249
620.06natz	KC762472	266	266	226	234	207	299	168	176	223	231	207	218	176	176	242	255	224	252	165	177	180	184	229	235	249	249
621.06natz	KC762473	229	266	234	234	239	239	184	192	227	231	226	230	196	201	259	263	228	248	185	185	172	192	226	229	253	253
622.06natz	KC762474	257	260	226	238	255	307	184	184	227	231	171	207	176	176	238	238	224	244	177	201	172	184	223	235	253	253
623.06natz	KC762475	242	248	222	226	223	279	180	224	227	243	179	203	182	182	242	246	212	248	173	177	164	176	226	238	?	?
624.06natz	KC762476	245	257	226	238	239	259	164	176	231	231	195	218	198	198	226	259	212	248	177	177	180	180	226	232	253	261
625.06natz	KC762477	238	242	238	238	239	263	164	180	227	227	199	222	176	194	246	255	240	256	173	173	168	176	235	235	249	249
626.06natz	KC762478	254	293	242	242	255	275	164	180	231	239	179	207	176	176	242	246	220	224	189	189	168	168	226	226	249	253
627.06natz	KC762479	235	242	234	234	243	259	180	204	227	231	199	214	191	191	226	238	228	240	165	165	164	212	226	235	?	?
628.06natz	KC762480	235	266	226	226	255	283	188	200	227	231	183	214	188	188	226	271	232	232	165	165	164	168	229	229	249	253
629.06natz	KC762481	242	272	242	242	251	283	180	180	227	231	203	230	213	213	202	226	212	212	177	177	160	172	223	238	?	?
630.06natz	KC762482	245	254	238	238	231	243	164	192	227	231	191	191	185	198	234	263	224	240	173	177	180	188	223	229	261	261
577.07bmac	KC762429	245	269	238	238	283	303	188	204	223	223	175	199	188	188	255	279	224	228	185	189	176	192	226	226	249	249
578.07bmac	KC762430	248	266	242	242	251	291	208	208	227	227	187	195	188	201	218	246	232	236	173	173	168	176	226	226	249	253
579.07bmac	KC762431	260	281	238	238	247	275	196	196	231	231	175	187	188	210	218	230	232	236	177	177	196	200	223	226	249	265
580.07bmac	KC762432	254	263	238	238	259	263	164	212	223	231	171	214	176	185	238	271	232	244	169	169	176	176	226	226	253	253
581.07bmac	KC762433	248	287	226	238	223	283	212	228	223	223	222	230	185	191	230	234	232	240	173	173	160	164	226	226	257	257
582.07bmac	KC762434	232	232	234	234	275	295	204	212	227	231	183	199	194	216	226	259	232	244	169	169	168	200	223	226	253	253
583.07bmac	KC762435	235	257	222	222	259	307	200	208	223	227	171	199	191	207	242	242	232	240	189	189	168	208	229	229	253	261
584.07bmac	KC762436	251	251	238	238	263	275	204	204	223	231	199	218	179	210	238	255	236	236	185	185	168	168	226	226	253	253
585.07bmac	KC762437	254	263	242	242	235	259	180	192	223	231	171	191	204	204	250	259	228	228	189	189	192	208	223	223	249	253
586.07bmac	KC762438	235	242	242	242	259	307	184	208	227	231	175	218	185	216	230	238	216	232	169	169	184	200	229	232	253	253
587.07bmac	KC762439	232	235	242	242	247	271	216	216	223	223	187	214	179	207	238	242	216	272	189	189	160	212	229	232	257	257
588.07bmac	KC762440	242	242	222	246	267	267	180	200	223	223	179	195	188	204	222	259	224	228	177	181	196	196	229	232	257	257
589.07bmac	KC762441	232	248	226	246	291	299	204	204	227	231	187	211	198	213	230	234	216	224	173	177	152	168	223	223	253	253
590.07bmac	KC762442	232	266	226	226	279	279	196	196	227	231	171	191	182	188	214	279	224	224	173	173	168	200	226	235	261	261
591.07bmac	KC762443	235	248	226	242	263	271	196	216	223	227	211	226	188	201	230	259	220	232	173	181	180	184	226	232	253	265
592.07bmac	KC762444	235	278	238	238	227	275	188	212	227	231	203	203	179	201	230	234	212	244	173	173	168	216	229	232	249	253
593.07bmac	KC762445	254	254	246	246	267	267	188	208	223	227	179	214	179	188	238	246	220	224	177	177	172	176	226	241	253	253
594.07bmac	KC762446	232	251	226	242	283	383	204	216	223	231	191	191	179	213	230	255	232	236	181	185	180	180	226	229	249	249
595.07bmac	KC762447	257	278	238	246	259	259	200	228	227	231	199	214	191	191	226	230	240	244	169	169	164	180	323	341	?	?
596.07bmac	KC762448	242	281	242	242	255	287	188	196	223	227	207	214	182	201	202	263	212	228	173	173	188	196	232	232	249	253
597.07bmac	KC762449	269	281	238	242	263	275	168	224	227	231	183	218	194	216	234	250	232	244	173	181	172	200	226	226	261	261
598.07bmac	KC762450	245	245	242	242	275	279	208	208	231	239	214	214	182	194	234	242	232	272	173	173	172	200	226	226	253	253
599.07bmac	KC762451	251	251	238	246	227	259	208	220	227	227	226	230	179	179	226	230	208	228	173	189	164	176	226	226	249	253
600.07bmac	KC762452	242	242	238	242	279	291	204	204	223	223	167	222	176	176	234	250	216	228	165	173	168	184	226	229	?	?
601.07bmac	KC762453	251	254	242	246	251	315	188	196	231	231	199	203	198	229	230	255	212	236	169	173	168	184	226	226	253	253
602.07bmac	KC762454	251	257	238	238	251	255	188	212	223	227	175	226	180	180	230	250	220	232	181	181	160	176	229	244	249	249
603.07bmac	KC762455	235	242	234	234	275	275	212	220	223	231	167	183	194	194	226	226	212	244	169	169	168	200	229	229	253	253
604.07bmac	KC762456	254	254	238	242	263	295	212	224	223	231	199	214	185	185	218	267	212	224	173	173	156	176	226	232	253	253
605.07bmac	KC762457	242	269	234	242	263	275	220	224	223	231	167	179	188	188	214	226	216	240	173	177	164	212	223	226	253	253
507.08wash	KC762359	254	257	238	242	235	283	204	212	227	231	211	214	201	204	226	234	224	228	181	185	164	204	229	235	261	265
508.08wash	KC762360	248	248	242	246	275	283	196	204	223	231	195	203	204	204	210	255	216	244	177	177	172	176	298	320	257	257
509.08wash	KC762361	235	257	238	242	283	283	164	212	223	227	183	214	201	201	234	250	224	228	181	185	164	176	229	229	261	265
510.08wash	KC762362	251	254	242	242	235	275	204	212	227	231	211	214	198	201	226	250	224	244	185	185	164	172	229	235	253	265
511.08wash	KC762363	238	245	238	238	231	271	196	232	231	235	191	211	204	210	242	263	216	240	173	173	176	180	235	235	?	?
606.08wash	KC762458	248	251	238	238	255	259	164	208	227	231	195	211	207	207	234	242	212	220	169	169	176	176	232	232	253	253
607.08wash	KC762459	248	248	226	226	231	255	164	212	221	227	159	211	198	216	238	246	212	220	173	173	192	192	229	229	253	261
608.08wash	KC762460	238	251	242	242	231	275	208	212	227	231	195	199	207	207	234	242	212	220	177	177	176	176	232	232	249	253
609.08wash	KC762461	242	248	238	238	251	327	204	212	221	227	183	250	194	194	234	242	212	228	169	169	192	192	223	226	249	265
512.09yazo	KC762364	229	238	242	242	243	319	200	208	231	231	199	294	198	198	230	259	256	256	201	201	160	196	223	226	253	253
513.09yazo	KC762365	248	260	242	242	239	371	196	220	231	231	207	207	180	220	242	255	228	228	169	169	176	208	226	229	265	265
514.09yazo	KC762366	229	251	242	242	263	271	196	208	231	231	179	187	185	185	250	250	224	244	173	173	172	196	223	226	253	253
515.09yazo	KC762367	238	251	234	234	243	243	208	208	227	231	195	203	210	216	238	242	228	248	181	181	184	200	247	247	253	253
516.09yazo	KC762368	238	251	238	242	243	295	200	208	227	227	175	195	185	185	218	238	220	228	169	177	168	176	235	247	253	253
517.09yazo	KC762369	251	266	234	242	275	307	204	208	231	235	163	218	210	210	206	255	216	224	169	201	172	176	223	235	253	253
518.09yazo	KC762370	245	251	242	242	263	295	196	228	227	235	191	218	180	194	242	255	220	232	177	177	168	184	226	232	253	253
519.09yazo	KC762371	229	281	234	242	263	279	164	200	227	231	183	214	201	201	210	222	224	224	169	189	164	200	226	226	?	?
520.09yazo	KC762372	248	251	222	222	255	307	196	208	223	227	175	211	176	176	218	242	212	220	177	177	164	180	223	223	253	253
521.09yazo	KC762373	229	251	238	238	263	271	204	212	227	231	175	187	188	210	226	263	224	240	169	177	184	196	223	223	253	253
522.09yazo	KC762374	260	281	238	238	251	367	196	208	231	231	214	214	188	191	238	250	232	232	185	185	168	172	226	229	253	253
523.09yazo	KC762375	238	251	238	238	251	295	200	208	231	231	175	191	180	207	234	263	212	232	169	169	156	168	223	235	253	253
524.09yazo	KC762376	245	251	238	238	219	235	200	220	213	231	175	191	180	188	234	238	232	236	169	169	168	176	320	368	249	249
525.09yazo	KC762377	245	251	222	222	255	271	196	208	223	231	155	203	179	207	246	246	224	244	177	177	164	188	229	229	261	261
526.09yazo	KC762378	238	251	242	242	219	303	192	204	231	235	191	207	176	220	238	259	224	232	173	173	180	180	226	226	253	253
659.09yazo	KC762511	238	238	234	238	243	243	164	224	223	227	214	214	176	210	234	242	228	228	169	173	172	200	226	226	?	?
660.09yazo	KC762512	287	287	238	246	219	227	180	188	223	231	159	187	188	210	234	238	236	256	173	181	184	188	229	232	253	253
661.09yazo	KC762513	254	266	242	242	251	255	188	208	231	235	199	211	213	213	226	226	228	232	173	181	168	176	226	226	253	253
662.09yazo	KC762514	229	245	234	246	235	283	216	220	223	227	191	191	185	207	238	238	220	224	177	193	164	180	229	229	269	269
663.09yazo	KC762515	238	251	238	238	219	243	200	208	231	231	175	195	180	216	218	238	228	248	169	169	184	184	247	247	253	253
664.09yazo	KC762516	251	260	242	242	219	255	196	204	231	239	191	191	176	216	230	287	220	232	173	173	172	188	226	235	253	253
527.10perc	KC762379	232	238	222	238	251	279	180	204	231	231	191	246	180	182	238	246	232	236	177	177	188	192	226	232	253	253
528.10perc	KC762380	229	293	238	242	255	259	212	216	227	231	203	207	?	?	222	226	212	232	177	185	188	200	226	232	253	257
529.10perc	KC762381	232	263	238	238	251	271	188	224	231	235	187	195	191	210	234	246	224	236	173	177	168	192	223	223	253	253
530.10perc	KC762382	251	263	238	238	251	263	184	188	227	235	195	199	185	191	234	238	224	236	177	177	168	188	229	229	249	249
531.10perc	KC762383	257	272	238	238	255	267	200	212	231	231	183	266	179	188	210	250	212	236	181	181	168	188	229	229	?	?
532.10perc	KC762384	238	248	238	238	251	271	192	200	223	239	167	199	176	176	259	271	232	236	177	177	176	188	229	229	249	249
533.10perc	KC762385	254	263	238	238	251	271	200	208	221	231	195	195	173	210	218	259	236	248	177	177	188	200	232	232	253	253
534.10perc	KC762386	251	257	242	242	267	291	204	212	231	239	199	222	180	180	234	246	212	212	173	185	172	188	235	235	253	253
535.10perc	KC762387	248	251	246	246	267	275	200	220	223	227	163	203	176	188	218	246	224	240	189	189	168	184	229	232	253	253
536.10perc	KC762388	229	251	242	242	255	275	208	216	223	231	199	203	185	185	226	234	228	232	173	173	188	200	223	223	253	253
537.10perc	KC762389	235	293	238	242	259	267	204	212	227	231	199	226	?	?	198	250	224	224	169	177	180	180	226	235	249	257
538.10perc	KC762390	248	251	238	238	223	263	204	212	227	231	187	191	188	188	218	218	212	220	177	177	172	188	341	353	253	253
539.10perc	KC762391	226	251	238	238	255	291	164	204	227	231	195	203	191	194	226	246	224	224	177	177	180	188	350	362	?	?
540.10perc	KC762392	245	245	238	238	267	279	204	212	231	239	207	211	176	194	230	267	216	224	177	177	188	196	223	232	249	257
541.10perc	KC762393	257	263	238	238	267	267	184	224	223	231	230	266	180	207	246	263	240	240	181	181	184	188	226	226	253	253
542.10perc	KC762394	245	260	238	238	243	259	208	216	223	239	179	195	?	?	202	230	220	228	177	177	172	188	226	232	253	253
543.10perc	KC762395	238	254	222	222	251	287	204	204	231	231	187	191	180	213	246	246	220	232	177	177	164	188	226	229	249	253
544.10perc	KC762396	245	254	238	238	251	295	192	196	227	231	183	191	180	180	210	222	236	236	177	177	168	176	223	223	253	253
545.10perc	KC762397	245	263	238	238	263	275	188	212	231	235	151	222	176	191	210	246	212	220	177	177	192	196	232	235	249	261
546.10perc	KC762398	226	251	242	242	263	287	212	216	223	231	195	203	213	213	242	275	240	240	169	177	176	188	229	229	253	253
547.10perc	KC762399	226	257	234	242	255	263	200	216	223	227	203	222	191	213	218	230	212	240	169	177	180	188	226	229	253	253
548.10perc	KC762400	238	238	238	238	259	259	204	204	223	231	199	207	188	213	238	283	240	240	173	173	184	192	229	229	265	265
079.11ocha	GQ450332	238	238	242	242	235	283	204	216	223	227	179	187	191	201	230	238	228	228	173	173	180	188	223	226	257	265
221.11ocha	GQ450435	242	260	242	242	219	227	208	220	227	231	183	207	194	204	210	222	212	224	173	173	188	208	226	253	253	257
273.11ocha	GQ450487	235	257	226	226	259	283	188	200	223	223	175	187	201	207	218	250	228	228	181	181	164	164	220	262	253	257
274.11ocha	GQ450488	235	245	238	246	235	291	208	212	223	227	187	203	191	201	230	238	224	236	173	181	168	184	226	226	257	257
275.11ocha	GQ450489	242	242	242	246	243	263	192	200	223	231	183	238	182	213	242	279	212	236	173	189	168	180	226	232	253	265
469.11ocha	KC762335	238	248	238	238	251	259	196	216	227	231	187	222	213	213	226	255	228	232	177	177	160	176	226	226	253	253
470.11ocha	KC762336	245	245	238	246	259	295	196	200	223	231	179	226	185	201	218	226	216	224	177	181	160	188	226	235	269	269
471.11ocha	KC762337	251	251	238	242	267	347	212	216	223	239	187	222	185	194	234	250	228	232	165	177	168	188	256	256	253	261
472.11ocha	KC762338	263	263	238	238	239	283	196	220	227	235	207	222	194	198	218	234	228	244	173	177	208	208	223	223	253	253
692.11ocha	KC762536	251	254	238	238	227	239	200	212	223	235	187	207	185	213	242	263	212	232	177	177	160	188	226	226	253	253
693.11ocha	KC762537	266	266	226	226	219	291	196	204	231	235	191	203	176	213	226	259	220	228	173	177	172	196	220	220	253	253
694.11ocha	KC762538	232	235	226	226	211	299	176	200	223	231	187	203	201	207	226	255	212	228	173	173	160	172	232	232	249	249
695.11ocha	KC762539	235	248	226	238	235	259	188	216	223	231	155	211	201	213	226	246	224	228	177	177	160	164	226	226	253	265
696.11ocha	KC762540	245	248	238	242	263	271	200	216	231	231	183	187	179	185	234	250	224	228	173	177	168	180	226	226	249	249
697.11ocha	KC762541	235	242	246	246	251	259	188	200	223	231	179	183	176	185	226	234	212	224	173	173	168	180	226	235	269	269
070.12holy	GQ450323	254	290	238	238	243	259	200	208	227	227	179	226	210	210	246	259	?	?	197	197	184	204	229	235	?	?
212.12holy	GQ450426	260	287	238	238	279	291	188	212	231	231	195	211	188	196	234	242	240	240	177	177	160	172	229	241	253	253
213.12holy	GQ450427	245	248	238	238	247	251	176	188	231	231	187	258	207	207	242	255	248	248	197	197	172	192	232	232	249	253
247.12holy	GQ450461	248	248	238	238	251	271	164	200	227	227	234	258	180	180	218	242	240	240	177	177	184	188	229	235	249	249
464.12holy	KC762330	229	257	238	238	271	275	188	204	227	239	234	234	180	188	238	263	236	248	177	177	180	204	229	229	249	253
465.12holy	KC762331	248	248	234	234	255	271	200	208	227	227	203	203	180	182	242	259	236	240	165	165	180	188	229	235	249	249
466.12holy	KC762332	248	299	234	234	251	279	200	208	231	231	207	222	176	180	242	246	224	224	185	185	180	188	229	235	249	253
467.12holy	KC762333	245	275	242	242	227	311	168	168	227	231	191	199	182	207	250	250	220	232	173	173	172	188	229	229	253	257
468.12holy	KC762334	242	242	234	234	243	271	204	212	227	231	175	211	182	185	246	263	248	248	181	193	176	192	229	235	253	253
689.12holy	KC762533	240	240	234	246	227	227	224	224	223	227	230	270	180	188	255	259	228	228	173	177	164	172	229	229	253	253
690.12holy	KC762534	232	248	234	234	267	295	192	208	227	239	195	203	185	185	234	259	236	236	177	177	184	204	229	235	?	?
691.12holy	KC762535	242	242	234	258	263	283	200	236	231	231	195	214	180	180	242	263	236	236	185	197	184	188	229	238	249	261
